# Supplementary material for: Genetic-interaction screens uncover novel biological roles and regulators of transcription factors in fission yeast
Source: G3 (Bethesda). 2022 Aug 4;12(9):jkac194. doi: 10.1093/g3journal/jkac194 (PMC9434175; doi:10.1093/g3journal/jkac194)
Supplement: jkac194_Table_S1 [file jkac194_table_s1.xlsx]

## Sheet: Sheet1
Strain	Genotype	Reference
1876	∆leu1::NatMX4 ade6-M216 leu1-32 ura4D18 h-	This work
1498	∆atf21::NatMX4 h+	This work
1499	∆atf31::NatMX4 h+	This work
1473	∆cbf11::NatMX4 h+	This work
1755	∆cbf12::NatMX4 h+	This work
1760	∆cuf1::NatMX4 h+	This work
1822	∆cuf2::NatMX4 h+	This work
1631	∆esc1::NatMX4 h+	This work
1633	∆eta2::NatMX4 h+	This work
1501	∆fep1::NatMX4 h+	This work
1571	∆gaf1::NatMX4 h+	This work
1637	∆klf1::NatMX4 h+	This work
1565	∆loz1::NatMX4 h+	This work
1228	∆mbx2::NatMX4 h+	This work
1759	∆mca1::NatMX4 h+	This work
1639	∆phx1::NatMX4 h+	This work
1476	∆prr1::NatMX4 h+	This work
1230	∆prz1::NatMX4 h+	This work
1226	∆res2::NatMX4 h+	This work
1763	∆rsv1::NatMX4 h+	This work
1753	∆rsv2::NatMX4 h+	This work
1503	∆sfp1::NatMX4 h+	This work
1765	∆SPAC1327.01c::NatMX4 h+	This work
1563	∆SPAC19B12.07c::NatMX4 h+	This work
1773	∆SPAC1F7.11c::NatMX4 h+	This work
1771	∆SPAC25B8.11::NatMX4 h+	This work
1579	∆SPAC2H10.01::NatMX4 h+	This work
1567	∆SPAC3F10.12c::NatMX4 h+	This work
1769	∆SPAC3H8.08c::NatMX4 h+	This work
1569	∆SPCC320.03::NatMX4 h+	This work
1757	∆SPCC757.04::NatMX4 h+	This work
1767	∆SPCC777.02::NatMX4 h+	This work
1577	∆SPCC965.10::NatMX4 h+	This work
1505	∆sre2::NatMX4 h+	This work
1761	∆thi1::NatMX4 h+	This work
1561	∆toe1::NatMX4 h+	This work
1573	∆tos4::NatMX4 h+	This work
1581	∆yox1::NatMX4 h+	This work
1575	∆zip1::NatMX4 h+	This work
V3-P24-48	∆his5::KanMX4 ade6-M216 leu1-32 ura4D18 h-	Bioneer v2.0
990	∆ace2::KanMX6 h-	Vachon et al. (2013)
1012	∆atf1::KanMX6 h-	Vachon et al. (2013)
965	∆atf21::KanMX6 h-	Vachon et al. (2013)
825	∆atf31::KanMX6 h-	Vachon et al. (2013)
1021	∆bdp1::KanMX6 h-	Vachon et al. (2013)
1032	∆bqt4::KanMX6 h-	Vachon et al. (2013)
953	∆cbf11::KanMX6 h-	Vachon et al. (2013)
1038	∆cbf12::KanMX6 h-	Vachon et al. (2013)
928	∆cha4::KanMX6 h-	Vachon et al. (2013)
964	∆cuf1::KanMX6 h-	Vachon et al. (2013)
968	∆cuf2::KanMX6 h-	Vachon et al. (2013)
994	∆esc1::KanMX6 h-	Vachon et al. (2013)
1028	∆eta2::KanMX6 h-	Vachon et al. (2013)
996	∆fep1::KanMX6 h-	Vachon et al. (2013)
969	∆fhl1::KanMX6 h-	Vachon et al. (2013)
770	∆fil1::KanMX6 h-	Vachon et al. (2013)
520	∆fkh2::KanMX6 h-	Vachon et al. (2013)
949	∆gaf1::KanMX6 h-	Vachon et al. (2013)
712	∆grt1::KanMX6 h-	Vachon et al. (2013)
828	∆gsf1::KanMX6 h-	Vachon et al. (2013)
1033	∆klf1::KanMX6 h-	Vachon et al. (2013)
986	∆loz1::KanMX6 h-	Vachon et al. (2013)
988	∆map1::KanMX6 h-	Vachon et al. (2013)
771	∆mat_mc_2::KanMX6 h-	Vachon et al. (2013)
951	∆mbx1::KanMX6 h-	Vachon et al. (2013)
971	∆mbx2::KanMX6 h-	Vachon et al. (2013)
1015	∆mca1::KanMX6 h-	Vachon et al. (2013)
973	∆mei4::KanMX6 h-	Vachon et al. (2013)
998	∆moc3::KanMX6 h-	Vachon et al. (2013)
774	∆mug151::KanMX6 h-	Vachon et al. (2013)
815	∆ncb2::KanMX6 h-	Vachon et al. (2013)
960	∆nht1::KanMX6 h-	Vachon et al. (2013)
767	∆oxs1::KanMX6 h-	Vachon et al. (2013)
976	∆pap1::KanMX6 h-	Vachon et al. (2013)
821	∆pcc1::KanMX6 h-	Vachon et al. (2013)
975	∆pcr1::KanMX6 h-	Vachon et al. (2013)
1356	∆pho7::KanMX6 h-	Vachon et al. (2013)
717	∆php2::KanMX6 h-	Vachon et al. (2013)
962	∆php3::KanMX6 h-	Vachon et al. (2013)
984	∆php5::KanMX6 h-	Vachon et al. (2013)
1022	∆phx1::KanMX6 h-	Vachon et al. (2013)
715	∆prr1::KanMX6 h-	Vachon et al. (2013)
1043	∆prt1::KanMX6 h-	Vachon et al. (2013)
978	∆prz1::KanMX6 h-	Vachon et al. (2013)
823	∆rdp1::KanMX6 h-	Vachon et al. (2013)
980	∆rep1::KanMX6 h-	Vachon et al. (2013)
982	∆rep2::KanMX6 h-	Vachon et al. (2013)
524	∆res1::KanMX6 h-	Vachon et al. (2013)
1026	∆res2::KanMX6 h-	Vachon et al. (2013)
765	∆rst2::KanMX6 h-	Vachon et al. (2013)
1018	∆rsv1::KanMX6 h-	Vachon et al. (2013)
955	∆rsv2::KanMX6 h-	Vachon et al. (2013)
1014	∆sak1::KanMX6 h-	Vachon et al. (2013)
805	∆scr1::KanMX6 h-	Vachon et al. (2013)
530	∆sep1::KanMX6 h-	Vachon et al. (2013)
811	∆sfc2::KanMX6 h-	Vachon et al. (2013)
989	∆sfp1::KanMX6 h-	Vachon et al. (2013)
1006	∆SPAC1327.01c::KanMX6 h-	Vachon et al. (2013)
1008	∆SPAC139.03::KanMX6 h-	Vachon et al. (2013)
935	∆SPAC19B12.07c::KanMX6 h-	Vachon et al. (2013)
1010	∆SPAC1F7.11c::KanMX6 h-	Vachon et al. (2013)
1041	∆SPAC25B8.11::KanMX6 h-	Vachon et al. (2013)
1024	∆SPAC2H10.01::KanMX6 h-	Vachon et al. (2013)
807	∆SPAC3C7.04::KanMX6 h-	Vachon et al. (2013)
763	∆SPAC3F10.12c::KanMX6 h-	Vachon et al. (2013)
809	∆SPAC3H8.08c::KanMX6 h-	Vachon et al. (2013)
819	∆SPBC16G5.16::KanMX6 h-	Vachon et al. (2013)
1040	∆SPBC16G5.17::KanMX6 h-	Vachon et al. (2013)
999	∆SPBC1773.12::KanMX6 h-	Vachon et al. (2013)
933	∆SPBC1773.16c::KanMX6 h-	Vachon et al. (2013)
1035	∆SPBC19G7.04::KanMX6 h-	Vachon et al. (2013)
992	∆SPBC530.08::KanMX6 h-	Vachon et al. (2013)
1000	∆SPBC56F2.05c::KanMX6 h-	Vachon et al. (2013)
930	∆SPCC320.03::KanMX6 h-	Vachon et al. (2013)
939	∆SPCC417.09c::KanMX6 h-	Vachon et al. (2013)
1030	∆SPCC757.04::KanMX6 h-	Vachon et al. (2013)
1004	∆SPCC777.02::KanMX6 h-	Vachon et al. (2013)
1002	∆SPCC965.10::KanMX6 h-	Vachon et al. (2013)
805	∆src1::KanMX6 h-	Vachon et al. (2013)
958	∆sre2::KanMX6 h-	Vachon et al. (2013)
938	∆stb3::KanMX6 h-	Vachon et al. (2013)
709	∆ste11::KanMX6 h-	Vachon et al. (2013)
708	∆thi1::KanMX6 h-	Vachon et al. (2013)
1016	∆thi5::KanMX6 h-	Vachon et al. (2013)
929	∆toe2::KanMX6 h-	Vachon et al. (2013)
769	∆toe3::KanMX6 h-	Vachon et al. (2013)
932	∆toe4::KanMX6 h-	Vachon et al. (2013)
946	∆tos4::KanMX6 h-	Vachon et al. (2013)
944	∆yox1::KanMX6 h-	Vachon et al. (2013)
817	∆zas1::KanMX6 h-	Vachon et al. (2013)
788	∆zip1::KanMX6 h-	Vachon et al. (2013)
3582	∆SPCC320.03::NatMX4 ∆SPAC3C7.04::KanMX6 h-	This work
3585	∆loz1::NatMX4 ∆sre2::KanMX6 h-	This work
3621	∆prz1::NatMX4 ∆sep1::KanMX6 h-	This work
3619	∆SPAC3F10.12c::NatMX4 ∆mug151::KanMX6 h-	This work
3620	∆res2::NatMX4 ∆ace2::KanMX6 h??	This work
3584	∆loz1::NatMX4 ∆sep1::KanMX6 h-	This work
3583	∆tos4::NatMX4 ∆res2::KanMX6 h-	This work
3586	∆SPAC3F10.12c::NatMX4 ∆SPAC3H8.08c::KanMX6 h-	This work
3617	∆prz1::NatMX4 ∆SPBC56F2.05c::KanMX6 h??	This work
3580	∆cbf12::NatMX4 ∆ace2::KanMX6 h-	This work
3581	∆rsv1::NatMX4 ∆scr1::KanMX6 h-	This work
3618	∆yox1::NatMX4 ∆sep1::KanMX6 h-	This work
3616	∆cbf12::NatMX4 ∆scr1::KanMX6 h??	This work
2829	pREP1-empty vector ade6-M216 leu1-32 ura4D18 h-	This work
2827	pREP1-cbf11+ ade6-M216 leu1-32 ura4D18 h-	This work
3024	pREP1-eta2+ ade6-M216 leu1-32 ura4D18 h-	This work
3027	pREP1-sre2+ ade6-M216 leu1-32 ura4D18 h-	This work
3021	pREP1-sfp1+ ade6-M216 leu1-32 ura4D18 h-	This work
2833	pREP1-scr1+ ade6-M216 leu1-32 ura4D18 h-	This work
2831	pREP1-toe1+ ade6-M216 leu1-32 ura4D18 h-	This work
3012	pREP1-mbx1+ ade6-M216 leu1-32 ura4D18 h-	This work
3000	pREP1-oxs1+ ade6-M216 leu1-32 ura4D18 h-	This work
2835	pREP1-tos4+ ade6-M216 leu1-32 ura4D18 h-	This work
2837	pREP1-yox1+ ade6-M216 leu1-32 ura4D18 h-	This work
2996	pREP1-SPAC1F7.11c+ ade6-M216 leu1-32 ura4D18 h-	This work
2998	pREP1-SPAC19B12.07c+ ade6-M216 leu1-32 ura4D18 h-	This work
3004	pREP1-SPBC19G7.04+ ade6-M216 leu1-32 ura4D18 h-	This work
3002	pREP1-SPBC530.08+ ade6-M216 leu1-32 ura4D18 h-	This work
3020	pREP1-prz1+ ade6-M216 leu1-32 ura4D18 h-	This work
3025	pREP1-map1+ ade6-M216 leu1-32 ura4D18 h-	This work
2992	pREP1-fil1+ ade6-M216 leu1-32 ura4D18 h-	This work
2994	pREP1-grt1+ ade6-M216 leu1-32 ura4D18 h-	This work
3022	pREP1-gaf1+ ade6-M216 leu1-32 ura4D18 h-	This work
3168	pREP1-cbf11+ Δalp13::KanMX4 ade6-M216 leu1-32 ura4D18 h+	This work
3171	pREP1-empty vector Δalp13::KanMX4 ade6-M216 leu1-32 ura4D18 h+	This work
3162	pREP1-oxs1+ Δibp1::KanMX4 ade6-M216 leu1-32 ura4D18 h+	This work
3163	pREP1-empty vector Δibp1::KanMX4 ade6-M216 leu1-32 ura4D18 h+	This work
3486	pREP1-scr1+ Δcdr1::KanMX4 ade6-M216 leu1-32 ura4D18 h+	This work
3341	pREP1-empty vector Δcdr1::KanMX4 ade6-M216 leu1-32 ura4D18 h+	This work
3335	pREP1-scr1+ ΔSPAC2F3.16::KanMX4 ade6-M216 leu1-32 ura4D18 h+	This work
3336	pREP1-empty vector ΔSPAC2F3.16::KanMX4 ade6-M216 leu1-32 ura4D18 h+	This work
3182	pREP1-scr1+ Δamk2::KanMX4 ade6-M216 leu1-32 ura4D18 h+	This work
3183	pREP1-empty vector Δamk2::KanMX4 ade6-M216 leu1-32 ura4D18 h+	This work
3186	pREP1-scr1+ Δsds23::KanMX4 ade6-M216 leu1-32 ura4D18 h+	This work
3187	pREP1-empty vector Δsds23::KanMX4 ade6-M216 leu1-32 ura4D18 h+	This work
3184	pREP1-scr1+ Δnrd1::KanMX4 ade6-M216 leu1-32 ura4D18 h+	This work
3185	pREP1-empty vector Δnrd1::KanMX4 ade6-M216 leu1-32 ura4D18 h+	This work
3482	pREP1-scr1+ Δubr1::KanMX4 ade6-M216 leu1-32 ura4D18 h+	This work
3351	pREP1-empty vector Δubr1::KanMX4 ade6-M216 leu1-32 ura4D18 h+	This work
3188	pREP1-scr1+ Δgad8::KanMX4 ade6-M216 leu1-32 ura4D18 h+	This work
3189	pREP1-empty vector Δgad8::KanMX4 ade6-M216 leu1-32 ura4D18 h+	This work
3450	pREP1-scr1+ Δmub1::KanMX4 ade6-M216 leu1-32 ura4D18 h+	This work
2970	pREP1-empty vector Δmub1::KanMX4 ade6-M216 leu1-32 ura4D18 h+	This work
3337	pREP1-scr1+ Δmst2::KanMX4 ade6-M216 leu1-32 ura4D18 h+	This work
3339	pREP1-empty vector Δmst2::KanMX4 ade6-M216 leu1-32 ura4D18 h+	This work
3329	pREP1-scr1+ Δcki3::KanMX4 ade6-M216 leu1-32 ura4D18 h+	This work
3330	pREP1-empty vector Δcki3::KanMX4 ade6-M216 leu1-32 ura4D18 h+	This work
3331	pREP1-scr1+ Δspo4::KanMX4 ade6-M216 leu1-32 ura4D18 h+	This work
3332	pREP1-empty vector Δspo4::KanMX4 ade6-M216 leu1-32 ura4D18 h+	This work
3164	pREP1-sfp1+ Δppk25::KanMX4 ade6-M216 leu1-32 ura4D18 h+	This work
3165	pREP1-empty vector Δppk25::KanMX4 ade6-M216 leu1-32 ura4D18 h+	This work
3590	pREP1-sfp1+ Δcds1::KanMX4 ade6-M216 leu1-32 ura4D18 h+	This work
3347	pREP1-empty vector Δcds1::KanMX4 ade6-M216 leu1-32 ura4D18 h+	This work
3593	pREP1-sfp1+ Δoca2::KanMX4 ade6-M216 leu1-32 ura4D18 h+	This work
3345	pREP1-empty vector Δoca2::KanMX4 ade6-M216 leu1-32 ura4D18 h+	This work
3591	pREP1-sfp1+ Δubc13::KanMX4 ade6-M216 leu1-32 ura4D18 h+	This work
3592	pREP1-empty vector Δubc13::KanMX4 ade6-M216 leu1-32 ura4D18 h+	This work
3166	pREP1-SPAC19B12.07c+ Δgsk3::KanMX4 ade6-M216 leu1-32 ura4D18 h+	This work
3167	pREP1-empty vector Δgsk3::KanMX4 ade6-M216 leu1-32 ura4D18 h+	This work
3169	pREP1-SPBC530.08+ Δalp13::KanMX4 ade6-M216 leu1-32 ura4D18 h+	This work
3174	pREP1-SPBC530.08+ Δspt8::KanMX4 ade6-M216 leu1-32 ura4D18 h+	This work
3175	pREP1-empty vector Δspt8::KanMX4 ade6-M216 leu1-32 ura4D18 h+	This work
3556	pREP1-toe1+ Δbrl1::KanMX4 ade6-M216 leu1-32 ura4D18 h+	This work
3557	pREP1-empty vector Δbrl1::KanMX4 ade6-M216 leu1-32 ura4D18 h+	This work
2925	pREP1-toe1+ Δset1::KanMX4 ade6-M216 leu1-32 ura4D18 h+	This work
2933	pREP1-empty vector Δset1::KanMX4 ade6-M216 leu1-32 ura4D18 h+	This work
3595	pREP1-toe1+ Δrhp6::KanMX4 ade6-M216 leu1-32 ura4D18 h+	This work
3481	pREP1-empty vector Δrhp6::KanMX4 ade6-M216 leu1-32 ura4D18 h+	This work
3552	pREP1-toe1+ Δubp8::KanMX4 ade6-M216 leu1-32 ura4D18 h+	This work
3553	pREP1-empty vector Δubp8::KanMX4 ade6-M216 leu1-32 ura4D18 h+	This work
3594	pREP1-toe1+ Δpof12::KanMX4 ade6-M216 leu1-32 ura4D18 h+	This work
2962	pREP1-empty vector Δpof12::KanMX4 ade6-M216 leu1-32 ura4D18 h+	This work
3597	pREP1-toe1+ Δhrd3::KanMX4 ade6-M216 leu1-32 ura4D18 h+	This work
3596	pREP1-empty vector Δhrd3::KanMX4 ade6-M216 leu1-32 ura4D18 h+	This work
2924	pREP1-toe1+ Δsgf29::KanMX4 ade6-M216 leu1-32 ura4D18 h+	This work
2931	pREP1-empty vector Δsgf29::KanMX4 ade6-M216 leu1-32 ura4D18 h+	This work
3598	pREP1-toe1+ Δubr1::KanMX4 ade6-M216 leu1-32 ura4D18 h+	This work
3554	pREP1-toe1+ Δbrl2::KanMX4 ade6-M216 leu1-32 ura4D18 h+	This work
3555	pREP1-empty vector Δbrl2::KanMX4 ade6-M216 leu1-32 ura4D18 h+	This work
3180	pREP1-tos4+ Δwee1::KanMX4 ade6-M216 leu1-32 ura4D18 h+	This work
3181	pREP1-empty vector Δwee1::KanMX4 ade6-M216 leu1-32 ura4D18 h+	This work
3202	pREP1-tos4+ Δhfi1::KanMX4 ade6-M216 leu1-32 ura4D18 h+	This work
3203	pREP1-empty vector Δhfi1::KanMX4 ade6-M216 leu1-32 ura4D18 h+	This work
3170	pREP1-tos4+ Δalp13::KanMX4 ade6-M216 leu1-32 ura4D18 h+	This work
2968	pREP1-tos4+ Δmub1::KanMX4 ade6-M216 leu1-32 ura4D18 h+	This work
3178	pREP1-tos4+ Δshf1::KanMX4 ade6-M216 leu1-32 ura4D18 h+	This work
3179	pREP1-empty vector Δshf1::KanMX4 ade6-M216 leu1-32 ura4D18 h+	This work
3444	pREP1-yox1+ Δcdt2::KanMX4 ade6-M216 leu1-32 ura4D18 h+	This work
3200	pREP1-empty vector Δcdt2::KanMX4 ade6-M216 leu1-32 ura4D18 h+	This work
3441	pREP1-yox1+ Δubi1::KanMX4 ade6-M216 leu1-32 ura4D18 h+	This work
3412	pREP1-empty vector Δubi1::KanMX4 ade6-M216 leu1-32 ura4D18 h+	This work
3438	pREP1-yox+ Δrhp6::KanMX4 ade6-M216 leu1-32 ura4D18 h+	This work
3346	pREP1-yox1+ Δcds1::KanMX4 ade6-M216 leu1-32 ura4D18 h+	This work
3413	pREP1-yox1+ Δpef1::KanMX4 ade6-M216 leu1-32 ura4D18 h+	This work
3173	pREP1-empty vector Δpef1::KanMX4 ade6-M216 leu1-32 ura4D18 h+	This work
3487	pREP1-yox1+ Δgad8::KanMX4 ade6-M216 leu1-32 ura4D18 h+	This work
3406	pREP1-yox1+ Δbrl1::KanMX4 ade6-M216 leu1-32 ura4D18 h+	This work
3407	pREP1-empty vector Δbrl1::KanMX4 ade6-M216 leu1-32 ura4D18 h+	This work
3442	pREP1-yox1+ Δpho8::KanMX4 ade6-M216 leu1-32 ura4D18 h+	This work
3411	pREP1-empty vector Δpho8::KanMX4 ade6-M216 leu1-32 ura4D18 h+	This work
3348	pREP1-yox1+ Δptc2::KanMX4 ade6-M216 leu1-32 ura4D18 h+	This work
3349	pREP1-empty vector Δptc2::KanMX4 ade6-M216 leu1-32 ura4D18 h+	This work
3340	pREP1-yox1+ Δcdr1::KanMX4 ade6-M216 leu1-32 ura4D18 h+	This work
3344	pREP1-yox1+ Δoca2::KanMX4 ade6-M216 leu1-32 ura4D18 h+	This work
3443	pREP1-yox1+ Δppe1::KanMX4 ade6-M216 leu1-32 ura4D18 h+	This work
3409	pREP1-empty vector Δppe1::KanMX4 ade6-M216 leu1-32 ura4D18 h+	This work
3408	pREP1-yox1+ Δalp13::KanMX4 ade6-M216 leu1-32 ura4D18 h+	This work
3342	pREP1-yox1+ Δhat1::KanMX4 ade6-M216 leu1-32 ura4D18 h+	This work
3343	pREP1-empty vector Δhat1::KanMX4 ade6-M216 leu1-32 ura4D18 h+	This work
3440	pREP1-yox1+ Δpdc2::KanMX4 ade6-M216 leu1-32 ura4D18 h+	This work
3410	pREP1-empty vector Δpdc2::KanMX4 ade6-M216 leu1-32 ura4D18 h+	This work
3439	pREP1-yox1+ Δpub1::KanMX4 ade6-M216 leu1-32 ura4D18 h+	This work
3201	pREP1-empty vector Δpub1::KanMX4 ade6-M216 leu1-32 ura4D18 h+	This work
3404	pREP1-yox1+ Δeaf6::KanMX4 ade6-M216 leu1-32 ura4D18 h+	This work
3405	pREP1-empty vector Δeaf6::KanMX4 ade6-M216 leu1-32 ura4D18 h+	This work
3090	GFP-scr1+::KanMX6 ade6-M216 leu1-32 ura4D18 h-	This work
3484	∆mub1::KanMX4 scr1-GFP::KanMX6 ade6-M216 leu1-32 ura4D18 h-	This work
3451	∆ubr1::KanMX4 scr1-GFP::KanMX6 ade6-M216 leu1-32 ura4D18 h-	This work
972h-	972 h-	JK
2830	pREP1-scr1+ ade6-M216 leu1-32 ura4D18 h+	This work
2834	pREP1-empty vector ade6-M216 leu1-32 ura4D18 h+	This work
V3-P07-18	∆sds23::KanMX4 ade6-M216 leu1-32 ura4D18 h-	Bioneer v2.0
GCY5138	∆scr1::NatMX4 ∆sds23::KanMX4 ade6-M216 leu1-32 ura4D18	This work
GCY5096	pREP1-sds23+ leu1-32	This work
V3-P07-72	∆ubr1::KanMX4 ade6-M216 leu1-32 ura4D18 h-	Bioneer v2.0
V3-P17-38	∆mub1::KanMX4 ade6-M216 leu1-32 ura4D18 h-	Bioneer v2.0
V3-P09-81	∆amk2::KanMX4 ade6-M216 leu1-32 ura4D18 h-	Bioneer v2.0
