# Supplementary material for: Genetic-interaction screens uncover novel biological roles and regulators of transcription factors in fission yeast
Source: G3 (Bethesda). 2022 Aug 4;12(9):jkac194. doi: 10.1093/g3journal/jkac194 (PMC9434175; doi:10.1093/g3journal/jkac194)
Supplement: jkac194_Table_S2 [file jkac194_table_s2.xlsx]

## Sheet: Sheet1
Strain	Systematic ID	Name	Description
V3-P09-84	SPCC24B10.08c	ada2	SAGA complex subunit
V3-P16-60	SPAC23H4.12	alp13	MRG family Clr6 histone deacetylase complex subunit
V3-P09-81	SPCC1919.03c	amk2	AMP-activated protein kinase beta subunit
V3-P27-55	SPAC27D7.05c	apc14	Anaphase-promoting complex subunit
V3-P02-80	SPBC83.04	apc15	Anaphase-promoting complex, platform subcomplex scaffold subunit
V3-P12-03	SPCC63.08c	atg1	Autophagy and CVT pathway serine/threonine protein kinase
V3-P03-69	SPAC1556.03	azr1	Serine/threonine protein phosphatase
V3-P34-84	SPBC21D10.10	bdc1	Bromodomain containing protein 1
V3-P06-69	SPAP32A8.03c	bop1	Ubiquitin-protein ligase E3 (predicted)
V3-P14-29	SPCC1919.15	brl1	Ubiquitin-protein ligase E3
V3-P10-30	SPCC970.10c	brl2	Ubiquitin-protein ligase E3
V3-P31-83	SPCC1322.12c	bub1	Mitotic spindle checkpoint kinase
V3-P04-33	SPAC1D4.13	byr1	MAP kinase kinase
V3-P13-45	SPBC1D7.05	byr2	MAP kinase kinase kinase
V3-P25-41	SPCC18.06c	caf1	CCR4-Not complex CAF1 family ribonuclease subunit
V3-P16-18	SPCC31H12.08c	ccr4	CCR4-Not complex subunit (predicted)
V3-P07-70	SPBC18H10.15	cdk11	Serine/threonine protein kinase
V3-P13-05	SPAC644.06c	cdr1	NIM1 family serine/threonine protein kinase
V3-P05-94	SPAC57A10.02	cdr2	Serine/threonine protein kinase
V3-P36-52	SPCC18B5.11c	cds1	Replication checkpoint kinase
V3-P14-69	SPAC17H9.19c	cdt2	WD repeat protein
V3-P09-69	SPCC1450.11c	cek1	Serine/threonine protein kinase
V3-P04-23	SPAC1851.03	ckb1	CK2 family regulatory subunit
V3-P18-70	SPBC2G5.02c	ckb2	CK2 family regulatory subunit (predicted)
V3-P32-81	SPBP35G2.05c	cki2	Serine/threonine protein kinase
V3-P27-19	SPAC1805.05	cki3	Serine/threonine protein kinase
V3-P36-08	SPCC1919.01	ckk2	Calmodulin-dependent kinase kinase 2
V3-P31-57	SPAC1782.09c	clp1	Cdc14-related protein phosphatase
V3-P11-68	SPBC800.03	clr3	Histone deacetylase (class II)
V3-P15-77	SPBC428.08c	clr4	Histone H3 lysine methyltransferase
V3-P06-64	SPACUNK12.02c	cmk1	Calcium/calmodulin-dependent protein kinase
V3-P04-68	SPAC23A1.06c	cmk2	MAPK-activated protein kinase
V3-P03-77	SPAC1610.03c	crp79	Poly(A) binding protein
V3-P33-04	SPAC1D4.06c	csk1	Cyclin-dependent kinase/ cyclin-dependent kinase activating kinase
V3-P24-26	SPCC1840.11	csl4	Exosome subunit
V3-P12-36	SPAC17A2.09c	csx1	RNA-binding protein
V3-P36-50	SPCC1739.07	cti1	Cut3 interacting protein, predicted exosome subunit
V3-P31-64	SPAC24H6.03	cul3	Cullin 3
V3-P19-95	SPBC23E6.01c	cxr1	mRNA processing factor
V3-P12-58	SPAC21E11.05c	cyp8	Cyclophilin family peptidyl-prolyl cis-trans isomerase
V3-P05-35	SPAC328.02	dbl4	Ubiquitin-protein ligase E3 involved in sporulation
V3-P17-73	SPCC548.05c	dbl5	Ubiquitin-protein ligase E3
V3-P27-12	SPBC17D11.08	dca7	WD repeat protein, DDB1 and CUL4-associated factor 7 (predicted)
V3-P18-92	SPCC1020.05	dcr2	Serine/threonine protein phosphatase
V3-P10-52	SPAC17H9.10c	ddb1	Damaged DNA binding protein
V3-P29-26	SPBC776.02c	dis2	Serine/threonine protein phosphatase PP1
V3-P19-35	SPAC17G8.10c	dma1	Mitotic spindle checkpoint ubiquitin ligase
V3-P07-11	SPBC14F5.07	doa10	ER-localized ubiquitin-protein ligase E3 (predicted)
V3-P11-71	SPBC947.10	dsc1	Golgi Dsc E3 ligase complex subunit
V3-P15-82	SPBC530.14c	dsk1	SR protein-specific kinase
V3-P01-80	SPAC6F6.09	eaf6	Mst2/NuA4 histone acetyltransferase complex subunit
V3-P32-31	SPBC16A3.19	eaf7	Histone acetyltransferase complex subunit
V3-P13-57	SPBC2F12.03c	ebs1	EST1 family nonsense-mediated mRNA decay (NMD) pathway protein (predicted)
V3-P30-57	SPBC1861.07	elc1	Elongin C (predicted)
V3-P14-91	SPAC29A4.20	elp3	Elongator complex subunit (predicted)
V3-P25-46	SPAC19E9.02	fin1	Serine/threonine protein kinase, NIMA related
V3-P31-28	SPCC24B10.07	gad8	AGC family protein kinase
V3-P20-56	SPAC1952.05	gcn5	SAGA complex histone acetyltransferase catalytic subunit
V3-P30-67	SPBC29A3.03c	gid2	GID complex ubiquitin-protein ligase E3 subunit (predicted)
V3-P19-33	SPAC17A5.09c	glc8	Protein phosphatase regulatory subunit (predicted)
V3-P03-83	SPAC1687.15	gsk3	Serine/threonine protein kinase
V3-P31-05	SPBC8D2.01	gsk31	Serine/threonine protein kinase (predicted)
V3-P05-14	SPAC29A4.16	hal4	Serine/threonine protein kinase
V3-P03-52	SPAC139.06	hat1	Histone acetyltransferase
V3-P24-93	SPBC887.18c	hfi1	SAGA complex subunit
V3-P35-68	SPAC23C4.12	hhp2	Serine/threonine protein kinase
V3-P18-34	SPAC3G9.07c	hos2	Histone deacetylase (class I)
V3-P29-20	SPBC17D11.02c	hrd1	Synviolin family ubiquitin-protein ligase E3
V3-P08-25	SPBC28F2.08c	hrd3	HRD ubiquitin ligase complex subunit (predicted)
V3-P12-53	SPAC20G4.03c	hri1	eIF2 alpha kinase
V3-P12-59	SPAC222.07c	hri2	eIF2 alpha kinase
V3-P04-72	SPAC23C4.03	hrk1	Haspin related kinase
V3-P09-63	SPCC132.02	hst2	Sirtuin family histone deacetylase
V3-P20-36	SPCC622.08c	hta1	Histone H2A alpha
V3-P34-69	SPAC19G12.06c	hta2	Histone H2A beta
V3-P03-80	SPAC167.07c	hul5	HECT-type ubiquitin-protein ligase E3 (predicted)
V3-P36-33	SPAC30D11.13	hus5	SUMO conjugating enzyme E2
V3-P09-17	SPBC839.07	ibp1	Cdc25 family phosphatase
V3-P03-79	SPAC167.01	ire1	Serine/threonine protein kinase, sensor for unfolded proteins in the ER
V3-P11-63	SPBC4F6.06	kin1	Microtubule affinity-regulating kinase
V3-P03-70	SPAC1565.07c	knd1	Cullin-associated NEDD8-dissociated protein (predicted)
V3-P07-25	SPBC16E9.13	ksp1	Serine/threonine protein kinase (predicted)
V3-P01-35	SPAC1D4.11c	lkh1	Dual specificity protein kinase
V3-P35-79	SPBC530.13	lsc1	Lsk1 associated cyclin
V3-P35-37	SPCC4B3.08	lsg1	Lsk1 complex gamma subunit
V3-P05-19	SPAC2F3.15	lsk1	P-TEFb-associated cyclin-dependent protein kinase
V3-P11-69	SPBC887.04c	lub1	WD repeat protein
V3-P22-81	SPAC1834.08	mak1	Histidine kinase
V3-P10-77	SPAC27E2.09	mak2	Histidine kinase
V3-P10-23	SPCC74.06	mak3	Histidine kinase
V3-P09-71	SPCC1682.08c	mcp2	Pumilio family RNA-binding protein
V3-P09-19	SPBC8D2.19	mde3	Serine/threonine protein kinase, meiotic
V3-P06-83	SPBC119.04	mei3	Meiosis inducing protein
V3-P29-72	SPAC14C4.03	mek1	Cds1/Rad53/Chk2 family protein kinase
V3-P05-47	SPAC3A12.03c	meu34	Ubiquitin-protein ligase E3 (predicted)
V3-P26-61	SPBC660.14	mik1	Mitotic inhibitor kinase
V3-P29-56	SPCC338.05c	mms2	Ubiquitin conjugating enzyme
V3-P03-87	SPAC16C9.04c	mot2	CCR4-Not complex ubiquitin-protein ligase E3 subunit (predicted)
V3-P30-27	SPAC4G9.05	mpf1	Meiotic pumilio family RNA-binding protein (predicted)
V3-P23-38	SPBC106.01	mph1	Dual specificity protein kinase
V3-P33-60	SPBC16G5.03	mrz1	Ubiquitin-protein ligase E3/SUMO transferase (predicted)
V3-P05-42	SPAC343.11c	msc1	Swr1 complex subunit
V3-P24-35	SPAC17G8.13c	mst2	Histone acetyltransferase
V3-P17-38	SPBC31F10.10c	mub1	Armadillo-type fold protein, zf-MYND type zinc finger protein, Mub1-Rad6-Ubr2 ubiquitin ligase complex
V3-P09-95	SPCC417.06c	mug27	Meiosis specific protein kinase
V3-P34-11	SPCC825.04c	naa40	Histone N-acetyltransferase (predicted)
V3-P34-15	SPAC14C4.06c	nab2	Poly(A) binding protein (predicted)
V3-P32-12	SPAC3H8.09c	nab3	Poly(A) binding protein (predicted)
V3-P23-80	SPBC3B8.10c	nem1	Nem1-Spo7 phosphatase complex catalytic subunit (predicted)
V3-P15-61	SPBC28F2.10c	ngg1	SAGA complex subunit
V3-P16-20	SPCC4G3.15c	not2	CCR4-Not complex subunit (predicted)
V3-P04-32	SPAC1B3.05	not3	CCR4-Not complex subunit (predicted)
V3-P05-25	SPAC2F7.11	nrd1	RNA-binding protein
V3-P07-60	SPBC17D11.04c	nto1	Histone acetyltransferase complex subunit (predicted)
V3-P14-02	SPCC1020.10	oca2	Serine/threonine protein kinase
V3-P36-47	SPBC6B1.08c	ofd1	2-oxoglutarate and Fe(II) dioxygenase domain containing protein 1
V3-P15-48	SPBC16E9.12c	pab2	Poly(A) binding protein
V3-P06-01	SPAC57A7.04c	pabp	mRNA export shuttling protein
V3-P10-48	SPAC1783.07c	pap1	Transcription factor
V3-P07-57	SPBC17A3.10	pas4	Peroxisomal ubiquitin-protein ligase E3 (predicted)
V3-P31-15	SPCC126.07c	pbr1	Ubiquitin-protein ligase E3 (predicted)
V3-P08-46	SPBC32F12.06	pch1	P-TEFB associated cyclin, cyclin T
V3-P21-46	SPAC17G8.14c	pck1	Protein kinase C (PKC)-like
V3-P07-80	SPBC19G7.10c	pdc2	Topoisomerase II-associated deadenylation-dependent mRNA-decapping factor (predicted)
V3-P03-12	SPCC16C4.11	pef1	Pho85/PhoA-like cyclin-dependent kinase
V3-P30-88	SPBC543.07	pek1	MAP kinase kinase
V3-P25-02	SPCC790.02	pep3	HOPS/CORVET complex subunit, ubiquitin-protein ligase E3 (predicted)
V3-P02-03	SPAPB17E12.03	pex12	Ubiquitin-protein ligase E3 (predicted)
V3-P07-16	SPBC15D4.15	pho2	4-nitrophenylphosphatase
V3-P07-12	SPBC14F5.13c	pho8	Vacuolar membrane alkaline phosphatase (predicted)
V3-P32-74	SPBC36B7.05c	pib1	Endosomal and vacuolar ubiquitin-protein ligase E3/phosphatidylinositol(3)-phosphate binding protein
V3-P32-11	SPAC3C7.06c	pit1	Serine/threonine protein kinase, meiotic
V3-P06-77	SPBC106.10	pka1	cAMP-dependent protein kinase catalytic subunit
V3-P16-81	SPAC644.11c	pkp1	Mitochondrial pyruvate dehydrogenase (lipoamide) kinase (predicted)
V3-P03-81	SPAC1687.05	pli1	SUMO E3 ligase
V3-P26-64	SPBC119.08	pmk1	MAP kinase
V3-P07-20	SPBC1685.01	pmp1	Dual-specificity MAP kinase phosphatase
V3-P33-62	SPBC1709.11c	png2	ING family homolog
V3-P05-15	SPAC29E6.01	pof11	F-box protein
V3-P20-13	SPBC56F2.01	pof12	F-box protein
V3-P33-95	SPBC1271.01c	pof13	F-box protein
V3-P22-17	SPAC13D6.01	pof14	F-box protein
V3-P10-80	SPAC2F7.03c	pom1	DYRK family protein kinase
V3-P03-88	SPAC16C9.07	pom2	DYRK family protein kinase
V3-P24-81	SPAC823.15	ppa1	Minor serine/threonine protein phosphatase
V3-P07-32	SPBC16H5.07c	ppa2	Serine/threonine protein phosphatase
V3-P04-63	SPAC22H10.04	ppa3	Protein phosphatase type 2A
V3-P09-35	SPBP4H10.04	ppb1	Calcium-dependent serine/threonine protein phosphatase calcineurin A, catalytic subunit
V3-P31-23	SPCC1739.12	ppe1	Serine/threonine protein phosphatase
V3-P30-61	SPBC26H8.05c	pph3	Serine/threonine protein phosphatase, PP4 complex subunit (predicted)
V3-P03-32	SPAC110.01	ppk1	Serine/threonine protein kinase (predicted)
V3-P05-16	SPAC2C4.14c	ppk11	PAK-related kinase
V3-P05-64	SPAC3H1.13	ppk13	Serine/threonine protein kinase (predicted)
V3-P05-78	SPAC4G8.05	ppk14	Serine/threonine protein kinase (predicted)
V3-P06-35	SPAC823.03	ppk15	Serine/threonine protein kinase (predicted)
V3-P06-44	SPAC890.03	ppk16	Serine/threonine protein kinase (predicted)
V3-P15-53	SPBC1778.10c	ppk21	Serine/threonine protein kinase
V3-P07-66	SPBC1861.09	ppk22	Serine/threonine protein kinase (predicted)
V3-P07-83	SPBC21.07c	ppk24	Serine/threonine protein kinase
V3-P08-44	SPBC32C12.03c	ppk25	Serine/threonine protein kinase (predicted)
V3-P08-53	SPBC336.14c	ppk26	Protein kinase like PAN complex subunit
V3-P08-55	SPBC337.04	ppk27	Serine/threonine protein kinase (predicted)
V3-P30-89	SPBC557.04	ppk29	Ark1/Prk1 family protein kinase
V3-P03-74	SPAC15A10.13	ppk3	Protein kinase domain and HEAT repeat protein
V3-P09-06	SPBC6B1.02	ppk30	Ark1/Prk1 family protein kinase
V3-P31-01	SPBC725.06c	ppk31	Serine/threonine protein kinase (predicted)
V3-P31-07	SPBP23A10.10	ppk32	Serine/threonine protein kinase (predicted)
V3-P31-22	SPCC162.10	ppk33	Serine/threonine protein kinase (predicted)
V3-P10-31	SPCP1E11.02	ppk38	Ark1/Prk1 family protein kinase
V3-P04-16	SPAC1805.01c	ppk6	Serine/threonine protein kinase (predicted)
V3-P04-62	SPAC22G7.08	ppk8	Serine/threonine protein kinase (predicted)
V3-P30-07	SPAC23H4.02	ppk9	Serine/threonine protein kinase (predicted)
V3-P06-21	SPAC6B12.07c	pqr1	Ubiquitin-protein ligase E3 with SPX domain
V3-P32-90	SPCC4G3.08	psk1	Serine/threonine protein kinase
V3-P05-21	SPAC2F7.02c	psr1	NLI interacting factor family phosphatase (predicted)
V3-P31-14	SPCC1223.11	ptc2	Protein phosphatase 2C
V3-P14-95	SPAC2G11.07c	ptc3	Protein phosphatase 2c homolog 3
V3-P29-07	SPAC4A8.03c	ptc4	Protein phosphatase 2C
V3-P08-93	SPBC609.02	ptn1	Phosphatidylinositol-3,4,5-trisphosphate3-phosphatase
V3-P03-41	SPAC11G7.02	pub1	HECT-type ubiquitin-protein ligase E3
V3-P12-39	SPAC1805.15c	pub2	HECT-type ubiquitin-protein ligase E3
V3-P11-33	SPBC16E9.11c	pub3	HECT-type ubiquitin-protein ligase E3 (predicted)
V3-P30-90	SPBC56F2.08c	puf1	Pumilio family RNA-binding protein (predicted)
V3-P09-34	SPBP35G2.14	puf2	Pumilio family RNA-binding protein
V3-P28-11	SPAC1687.22c	puf3	Pumilio family RNA-binding protein (predicted)
V3-P06-27	SPAC6G9.14	puf4	Pumilio family RNA-binding protein (predicted)
V3-P31-69	SPAC4G8.03c	puf5	Pumilio family RNA-binding protein (predicted)
V3-P29-60	SPCP1E11.11	puf6	Pumilio family RNA-binding protein (predicted)
V3-P05-03	SPAC26F1.10c	pyp1	Tyrosine phosphatase
V3-P29-88	SPAC19D5.01	pyp2	Tyrosine phosphatase
V3-P03-40	SPAC11E3.09	pyp3	Protein-tyrosine phosphatase
V3-P15-14	SPAC57A7.08	pzh1	Serine/threonine protein phosphatase
V3-P06-48	SPAC8E11.02c	rad24	14-3-3 protein
V3-P14-65	SPAC17A2.13c	rad25	14-3-3 protein
V3-P10-42	SPAC13G6.01c	rad8	Ubiquitin-protein ligase E3
V3-P07-62	SPBC17G9.05	rct1	RRM-containing cyclophilin regulating transcription
V3-P29-82	SPAC19A8.10	rfp1	SUMO-targeted ubiquitin-protein ligase subunit
V3-P05-43	SPAC343.18	rfp2	SUMO-targeted ubiquitin-protein ligase subunit
V3-P09-89	SPCC330.01c	rhp16	Rad16 homolog ATP-dependent DNA helicase/ ubiquitin protein ligase E3
V3-P07-46	SPBC1734.06	rhp18	Rad18 homolog ubiquitin protein ligase E3
V3-P28-01	SPBC2D10.12	rhp23	Rad23 homolog
V3-P04-24	SPAC18B11.07c	rhp6	Rad6 homolog, ubiquitin conjugating enzyme E2
V3-P08-05	SPBC21D10.09c	rkr1	RQC complex ubiquitin-protein ligase E3 (predicted)
V3-P17-85	SPCC757.09c	rnc1	RNA-binding protein that suppresses calcineurin deletion
V3-P09-41	SPBP8B7.23	rnf10	Ubiquitin-protein ligase E3 implicated in transcription (predicted)
V3-P04-69	SPAC23A1.07	rnf170	Ubiquitin-protein ligase E3 (predicted)
V3-P03-95	SPAC17A2.12	rrp1	ATP-dependent DNA helicase/ ubiquitin-protein ligase E3 (predicted)
V3-P08-09	SPBC23E6.02	rrp2	ATP-dependent DNA helicase, ubiquitin-protein ligase E3 (predicted)
V3-P23-95	SPAC23A1.16c	rtr1	RNA polymerase II CTD phosphatase (predicted)
V3-P08-57	SPBC342.06c	rtt109	RTT109 family histone lysine acetyltransferase
V3-P30-69	SPBC2A9.04c	san1	Sir antagonist, ubiquitin-protein ligase E3
V3-P12-47	SPAC1B9.02c	sck1	Serine/threonine protein kinase
V3-P04-52	SPAC22E12.14c	sck2	Serine/threonine protein kinase
V3-P07-18	SPBC646.13	sds23	PP2A-type phosphatase inhibitor
V3-P03-39	SPAC11E3.05	sea3	Ubiquitin-protein ligase E3, coatamer related complex subunit (predicted)
V3-P03-48	SPAC12G12.01c	sea4	SEA complex subunit, ubiquitin-protein ligase E3, (predicted)
V3-P31-90	SPCC306.04c	set1	Histone lysine methyltransferase
V3-P12-75	SPAC29B12.02c	set2	Histone lysine methyltransferase
V3-P10-65	SPAC22E12.11c	set3	Histone lysine methyltransferase
V3-P21-31	SPCC1739.05	set5	Histone lysine methyltransferase (predicted)
V3-P11-72	SPBP8B7.07c	set6	Histone lysine methyltransferase (predicted)
V3-P19-10	SPCC297.04c	set7	Histone lysine methyltransferase (predicted)
V3-P32-48	SPCC4B3.12	set9	Histone lysine H3-K20 methyltransferase
V3-P01-68	SPAC57A10.14	sgf11	SAGA complex subunit
V3-P34-42	SPBC1921.07c	sgf29	SAGA complex subunit
V3-P14-08	SPCC126.04c	sgf73	SAGA complex subunit
V3-P25-49	SPAC22F8.12c	shf1	Small histone ubiquitination factor
V3-P04-36	SPAC1F5.09c	shk2	PAK-related kinase
V3-P17-12	SPBC16D10.07c	sir2	Sirtuin family histone deacetylase
V3-P12-25	SPAC12B10.01c	SPAC12B10.01c	HECT-type ubiquitin-protein ligase E3 (predicted)
V3-P03-65	SPAC144.05	SPAC144.05	ATP-dependent DNA helicase/ ubiquitin-protein ligase E3 (predicted)
V3-P22-76	SPAC16A10.03c	SPAC16A10.03c	Ubiquitin-protein ligase E3 Pep5/Vps11-like (predicted)
V3-P14-63	SPAC16E8.13	SPAC16E8.13	Ubiquitin-protein ligase E3 (predicted)
V3-P05-20	SPAC2F3.16	SPAC2F3.16	Ubiquitin-protein ligase E3 (predicted)
V3-P24-05	SPAC57A7.09	SPAC57A7.09	E3 ubiquitin-protein ligase, human RNF family homolog
V3-P21-74	SPBC1271.03c	SPBC1271.03c	NLI interacting factor family phosphatase (predicted)
V3-P30-50	SPBC14F5.10c	SPBC14F5.10c	Ubiquitin-protein ligase E3 (predicted)
V3-P34-56	SPBC15C4.06c	SPBC15C4.06c	Ubiquitin-protein ligase E3 (predicted)
V3-P17-19	SPBC17A3.03c	SPBC17A3.03c	Phosphoprotein phosphatase (predicted)
V3-P07-56	SPBC17A3.06	SPBC17A3.06	Phosphoprotein phosphatase (predicted)
V3-P30-75	SPBC32F12.07c	SPBC32F12.07c	Ubiquitin-protein ligase E3, MARCH family (predicted)
V3-P08-68	SPBC3F6.01c	SPBC3F6.01c	Serine/threonine protein phosphatase (predicted)
V3-P35-51	SPCC1223.01	SPCC1223.01	Ubiquitin-protein ligase E3 (predicted)
V3-P31-25	SPCC18.03	SPCC18.03	Shuttle craft like ubiquitin-protein ligase E3 (predicted)
V3-P16-66	SPAC31G5.09c	spk1	MAP kinase
V3-P08-04	SPBC21C3.18	spo4	Serine/threonine protein kinase
V3-P30-55	SPBC1778.04	spo6	Spo4-Spo6 kinase complex regulatory subunit
V3-P32-14	SPAC4D7.10c	spt20	SAGA complex subunit
V3-P31-36	SPCC61.02	spt3	SAGA complex subunit
V3-P17-07	SPBC14C8.17c	spt8	SAGA complex subunit
V3-P30-08	SPAC23H4.17c	srb10	Cyclin-dependent protein Srb mediator subunit kinase
V3-P09-65	SPCC1322.08	srk1	MAPK-activated protein kinase
V3-P32-53	SPCC74.03c	ssp2	AMP-activated protein serine/threonine kinase alpha subunit
V3-P09-12	SPBC776.09	ste13	ATP-dependent RNA helicase
V3-P27-78	SPAC1071.12c	stp1	Protein tyrosine phosphatase
V3-P36-30	SPAC24B11.06c	sty1	MAP kinase
V3-P29-65	SPAC12B10.14c	tea5	Pseudokinase
V3-P31-27	SPCC23B6.03c	tel1	ATM checkpoint kinase
V3-P09-26	SPBP16F5.03c	tra1	SAGA complex phosphatidylinositol pseudokinase
V3-P02-59	SPBC2D10.20	ubc1	Ubiquitin conjugating enzyme (predicted)
V3-P14-48	SPAC11E3.04c	ubc13	Ubiquitin conjugating enzyme E2
V3-P19-25	SPAC1250.03	ubc14	Ubiquitin conjugating enzyme E2 (predicted)
V3-P02-18	SPBC1105.09	ubc15	Ubiquitin conjugating enzyme E2
V3-P36-27	SPBC1198.09	ubc16	Ubiquitin conjugating enzyme E2 (predicted)
V3-P16-32	SPAC10F6.05c	ubc6	Ubiquitin conjugating enzyme E2 (predicted)
V3-P20-47	SPAC11G7.04	ubi1	Ribosomal-ubiquitin fusion protein (predicted)
V3-P21-63	SPAC589.10c	ubi5	Ribosomal-ubiquitin fusion protein (predicted)
V3-P12-28	SPAC13A11.04c	ubp8	SAGA complex ubiquitin C-terminal hydrolase
V3-P07-72	SPBC19C7.02	ubr1	N-end-recognizing protein, UBR ubiquitin-protein ligase E3
V3-P03-73	SPAC15A10.11	ubr11	UBR ubiquitin-protein ligase E3
V3-P04-44	SPAC20H4.10	ufd2	Ubiquitin-protein ligase E4 (predicted)
V3-P03-94	SPAC17A2.06c	vps8	WD repeat protein (predicted)
V3-P19-80	SPBC13E7.03c	vts1	Smaug family RNA-binding protein (predicted)
V3-P14-28	SPCC18B5.03	wee1	M phase inhibitor protein kinase
V3-P13-73	SPBC409.07c	wis1	MAP kinase kinase
V3-P06-61	SPAC9G1.02	wis4	MAP kinase kinase kinase
V3-P04-11	SPAC17G8.07	yaf9	YEATS family histone acetyltransferase subunit
V3-P21-81	SPBC1718.07c	zfs1	CCCH tandem zinc finger protein, human Tristetraprolin homolog, involved in mRNA catabolism
V3-P14-11	SPCC1442.16c	zta1	NADPH quinone oxidoreductase/ARE-binding protein (predicted)
