# Supplementary material for: Genetic-interaction screens uncover novel biological roles and regulators of transcription factors in fission yeast
Source: G3 (Bethesda). 2022 Aug 4;12(9):jkac194. doi: 10.1093/g3journal/jkac194 (PMC9434175; doi:10.1093/g3journal/jkac194)
Supplement: jkac194_Table_S3 [file jkac194_table_s3.xlsx]

## Sheet: Sheet1
Systematic ID	Name	DNA-Binding Motif	Biological Process
SPBC2F12.09c	atf21	Leucine zipper/bZIP	Meiotic cell cycle
SPAC22F3.02	atf31	Leucine zipper/bZIP	Meiotic cell cycle
SPCC736.08	cbf11	CBF/LAG-1	Lipid metabolic process
SPCC1223.13	cbf12	CBF/LAG-1	Cell adhesion
SPAC31A2.11c	cuf1	Copperfist	Iron ion homeostasis
SPCC584.02	cuf2	Copperfist	Meiosis
SPAC56F8.16	esc1	Helix-loop-helix	Induction of conjugation upon carbon/nitrogen starvations
SPAC31G5.10	eta2	Myb-like	Termination of RNA polymerase I transcription
SPAC23E2.01	fep1	GATA Zn finger	Iron ion homeostasis
SPCC1902.01	gaf1	GATA Zn finger	Negative regulation of induction to conjugation
SPAC1039.05c	klf1	C2H2 Zn Finger	Fungal-type cell wall organization
SPAC25B8.19c	loz1	C2H2 Zn Finger	Zinc ion homeostasis
SPBC317.01	mbx2	SRF-type	Cell adhesion
SPAPB1A11.04c	mca1	Fungal Zn(2)-Cys(6)	Response to copper starvation
SPAC32A11.03c	phx1	Homeobox	Glycolytic fermentation to ethanol
SPAC8C9.14	prr1	HSF-type	Response to oxidative stress
SPAC4G8.13c	prz1	C2H2 Zn Finger	Calcium ion homeostasis
SPAC22F3.09c	res2	APSES	G1/S transition of mitotic cell cycle
SPBP4H10.09	rsv1	C2H2 Zn Finger	Response to glucose starvation
SPBC1105.14	rsv2	C2H2 Zn Finger	Meiotic cell cycle
SPAC16.05c	sfp1	C2H2 Zn Finger	Unknown
SPAC1327.01c	SPAC1327.01c	Fungal Zn(2)-Cys(6)	Unknown
SPAC19B12.07c	SPAC19B12.07c	C2H2 Zn Finger	Unknown
SPAC1F7.11c	SPAC1F7.11c	Fungal Zn(2)-Cys(6)	Unknown
SPAC25B8.11	SPAC25B8.11	Fungal Zn(2)-Cys(6)	Unknown
SPAC2H10.01	SPAC2H10.01	Fungal Zn(2)-Cys(6)	Unknown
SPAC3F10.12c	SPAC3F10.12c	Helix-loop-helix	Unknown
SPAC3H8.08c	SPAC3H8.08c	Fungal Zn(2)-Cys(6)	Unknown
SPCC320.03	SPCC320.03	Fungal Zn(2)-Cys(6)	Unknown
SPCC757.04	SPCC757.04	Fungal Zn(2)-Cys(6)	Unknown
SPCC777.02	SPCC777.02	Fungal Zn(2)-Cys(6)	Unknown
SPCC965.10	SPCC965.10	Fungal Zn(2)-Cys(6)	Unknown
SPBC354.05c	sre2	Helix-loop-helix	Unknown
SPAC1486.10	thi1	Fungal Zn(2)-Cys(6)	Thiamine biosynthetic process
SPAC1399.05c	toe1	Fungal Zn(2)-Cys(6)	Pyrimidine-containing compound salvage
SPAP14E8.02	tos4	Forkhead	Response to DNA damage stimulus
SPBC21B10.13c	yox1	Homeobox	G1/S transition of mitotic cell cycle
SPAC25G10.03	zip1	Leucine zipper/bZIP	Response to cadmium
