# Supplementary material for: Genetic-interaction screens uncover novel biological roles and regulators of transcription factors in fission yeast
Source: G3 (Bethesda). 2022 Aug 4;12(9):jkac194. doi: 10.1093/g3journal/jkac194 (PMC9434175; doi:10.1093/g3journal/jkac194)
Supplement: jkac194_Table_S4 [file jkac194_table_s4.xlsx]

## Sheet: Sheet1
Query Strain	Array Strain	Interaction Scores
SPCC320.03	SPAC3C7.04	-0.58
loz1	sre2	-0.428
prz1	sep1	-0.41
rsv1	scr1	-0.41
prr1	fil1	-0.376
prr1	scr1	-0.366
prz1	SPBC56F2.05c	-0.342
cuf1	scr1	-0.336
rsv2	gsf1	-0.332
SPAC3F10.12c	mug151	-0.319
cbf12	scr1	-0.314
prz1	ace2	-0.301
res2	ace2	-0.301
loz1	sep1	-0.277
SPAC3F10.12c	SPBC56F2.05c	-0.274
prz1	scr1	-0.264
res2	scr1	-0.263
tos4	res2	-0.252
prr1	atf21	-0.251
SPAC3F10.12c	matmc_2	-0.249
SPAC3F10.12c	scr1	-0.246
SPAC3F10.12c	ace2	-0.244
cbf12	ace2	-0.243
loz1	mug151	-0.235
klf1	ace2	-0.234
prz1	rep1	-0.232
prz1	SPBC1773.12	-0.232
res2	mug151	-0.227
SPAC3H8.08c	SPAC3F10.12c	-0.224
loz1	ace2	-0.217
SPAC3F10.12c	map1	-0.214
fep1	mug151	-0.211
cuf2	fil1	-0.208
loz1	pap1	-0.207
klf1	mug151	-0.204
loz1	fil1	-0.201
yox1	sep1	-0.2
loz1	toe2	-0.198
SPAC3F10.12c	esc1	-0.197
res2	sre2	-0.195
zip1	SPAC3F10.12c	-0.194
loz1	scr1	-0.194
SPAC3F10.12c	php3	-0.191
fep1	toe2	-0.19
cuf1	sep1	-0.189
cuf1	sre2	-0.188
