# Supplementary material for: Genetic-interaction screens uncover novel biological roles and regulators of transcription factors in fission yeast
Source: G3 (Bethesda). 2022 Aug 4;12(9):jkac194. doi: 10.1093/g3journal/jkac194 (PMC9434175; doi:10.1093/g3journal/jkac194)
Supplement: jkac194_Table_S5 [file jkac194_table_s5.xlsx]

## Sheet: Sheet1
Query Strain	Array Strain	Interaction Scores
cuf1	sak1	0.468
prz1	zas1	0.458
prz1	php5	0.455
prz1	atf1	0.411
SPAC3F10.12c	zas1	0.4
prz1	sak1	0.397
loz1	sak1	0.394
SPAC3F10.12c	sfc2	0.391
prz1	moc3	0.369
SPAC3F10.12c	atf1	0.368
loz1	zas1	0.367
SPAC3F10.12c	php5	0.347
res2	zas1	0.347
prz1	ncb2	0.342
loz1	atf1	0.326
res2	php5	0.32
res2	sfc2	0.318
SPAC3F10.12c	moc3	0.314
res2	ncb2	0.313
SPAC3F10.12c	ncb2	0.312
loz1	ncb2	0.305
cuf1	php5	0.301
SPAC3F10.12c	php2	0.3
loz1	bdp1	0.3
cbf11	mca1	0.299
prz1	mca1	0.299
cuf2	res1	0.295
res2	atf1	0.294
prz1	rst2	0.291
cbf12	bdp1	0.287
sfp1	php5	0.285
res2	moc3	0.284
cuf2	php5	0.284
cuf1	moc3	0.284
rsv2	ncb2	0.283
fep1	zas1	0.281
loz1	php5	0.278
sfp1	zas1	0.278
fep1	sak1	0.278
cbf11	cuf1	0.278
SPAC3F10.12c	thi5	0.275
cuf2	sfc2	0.275
sfp1	sak1	0.273
cuf1	res1	0.273
cbf11	prz1	0.271
cbf11	res2	0.271
res2	pcr1	0.269
cbf11	sfp1	0.269
SPAC3F10.12c	pcr1	0.268
cuf2	sak1	0.268
SPAC3F10.12c	oxs1	0.264
rsv2	pcr1	0.264
fep1	sfc2	0.263
fep1	php5	0.263
SPAC3F10.12c	prt1	0.262
SPAC3F10.12c	res1	0.261
loz1	moc3	0.258
cuf2	atf1	0.254
sfp1	atf1	0.254
fep1	pcr1	0.254
sfp1	sfc2	0.253
res2	sak1	0.252
fep1	atf1	0.25
cuf1	zas1	0.249
fep1	bdp1	0.249
cbf12	ncb2	0.248
res2	bdp1	0.236
res2	php2	0.235
loz1	sfc2	0.234
loz1	php2	0.234
klf1	zas1	0.233
cbf11	cbf12	0.233
klf1	res1	0.233
cuf1	php2	0.229
prz1	sfc2	0.227
cuf1	bdp1	0.225
sfp1	res1	0.225
rsv2	bdp1	0.225
SPAC3H8.08c	php5	0.223
prz1	pcr1	0.223
loz1	nht1	0.222
cuf1	ncb2	0.222
yox1	res1	0.221
SPAC3F10.12c	sak1	0.219
cbf12	php5	0.218
SPAC3F10.12c	cha4	0.216
fep1	ncb2	0.216
cuf1	res2	0.215
cuf1	sfc2	0.215
klf1	pcr1	0.214
sfp1	ncb2	0.212
SPAC3H8.08c	sfc2	0.21
yox1	zas1	0.209
cbf11	fep1	0.209
cuf1	rst2	0.207
SPAC3F10.12c	bdp1	0.206
prz1	bdp1	0.206
atf21	pcr1	0.206
rsv2	zas1	0.205
