# Supplementary material for: Genetic-interaction screens uncover novel biological roles and regulators of transcription factors in fission yeast
Source: G3 (Bethesda). 2022 Aug 4;12(9):jkac194. doi: 10.1093/g3journal/jkac194 (PMC9434175; doi:10.1093/g3journal/jkac194)
Supplement: jkac194_Table_S6 [file jkac194_table_s6.xlsx]

## Sheet: Sheet1
Query OE	Deletion	Score	Confirmed
cbf11	mst2	-1.189
cbf11	gad8	-0.657
cbf11	pom1	-0.595
cbf11	brl1	-0.568
cbf11	pho8	-0.559
cbf11	spk1	-0.553
cbf11	sea3	-0.529
cbf11	alp13	-0.518	sick single
cbf11	rnc1	-0.504
eta2	cdr1	-0.795
eta2	spo4	-0.689
eta2	sgf29	-0.643
eta2	oca2	-0.608
eta2	pka1	-0.603
eta2	ubi1	-0.599
eta2	mst2	-0.589
eta2	apc14	-0.562
eta2	rfp1	-0.559
eta2	pom1	-0.55
eta2	SPAC2F3.16	-0.528
eta2	pdc2	-0.525
eta2	ppk21	-0.518
eta2	pkp1	-0.506
mbx1	mst2	-0.898
mbx1	spt3	-0.73
mbx1	ppk13	-0.707
mbx1	mub1	-0.618
mbx1	SPBC3F6.01c	-0.592
mbx1	pof11	-0.59
mbx1	ubc15	-0.519
mbx1	cdr1	-0.513
oxs1	mst2	-0.727
oxs1	ibp1	-0.618	no
oxs1	gsk3	-0.56
oxs1	ubi1	-0.55
oxs1	SPBC3F6.01c	-0.544
oxs1	pef1	-0.512
oxs1	ubc16	-0.51
oxs1	oca2	-0.51
scr1	cdr1	-0.809	no
scr1	SPAC2F3.16	-0.793	no
scr1	ste13	-0.756
scr1	amk2	-0.729	yes
scr1	sds23	-0.699	yes
scr1	nrd1	-0.611	yes
scr1	ubr1	-0.599	yes
scr1	gad8	-0.573	yes
scr1	mub1	-0.544	yes
scr1	mst2	-0.533	no
scr1	cki3	-0.522	no
scr1	spo4	-0.501	no
sfp1	ste13	-0.778
sfp1	ppk25	-0.775	yes
sfp1	nrd1	-0.765
sfp1	cds1	-0.738	yes
sfp1	mst2	-0.735
sfp1	ppk21	-0.712
sfp1	oca2	-0.655	yes
sfp1	ubc13	-0.652	yes
sfp1	spo4	-0.64
sfp1	pyp2	-0.604
sfp1	SPBC3F6.01c	-0.598
sfp1	SPBC17A3.06	-0.559
sfp1	dbl4	-0.556
sfp1	puf3	-0.544
sfp1	SPAC2F3.16	-0.542
sfp1	pka1	-0.531
sfp1	not3	-0.511
SPAC19B12.07c	ppk21	-0.928
SPAC19B12.07c	ptc2	-0.707
SPAC19B12.07c	pho8	-0.669
SPAC19B12.07c	ubi1	-0.609
SPAC19B12.07c	cdr1	-0.607
SPAC19B12.07c	gsk3	-0.605	no
SPAC19B12.07c	apc14	-0.593
SPAC19B12.07c	oca2	-0.59
SPAC19B12.07c	not3	-0.562
SPAC19B12.07c	mst2	-0.548
SPAC19B12.07c	pom1	-0.525
SPAC19B12.07c	cds1	-0.503
SPAC1F7.11	mst2	-0.884
SPAC1F7.11	pyp3	-0.633
SPAC1F7.11	mub1	-0.617
SPAC1F7.11	ubi1	-0.548
SPAC1F7.11	ubr1	-0.546
SPAC1F7.11	pom1	-0.539
SPAC1F7.11	pka1	-0.53
SPAC1F7.11	brl1	-0.529
SPAC1F7.11	rad24	-0.528
SPAC1F7.11	ppk21	-0.522
SPAC1F7.11	pho8	-0.515
SPAC1F7.11	pli1	-0.513
SPBC19G7.04	SPBC3F6.01c	-1.063
SPBC19G7.04	rfp1	-1.012
SPBC19G7.04	ppk21	-0.883
SPBC19G7.04	puf6	-0.841
SPBC19G7.04	rrp1	-0.814
SPBC19G7.04	ppk13	-0.738
SPBC19G7.04	pit1	-0.653
SPBC19G7.04	pka1	-0.618
SPBC19G7.04	mde3	-0.616
SPBC19G7.04	elc1	-0.586
SPBC19G7.04	ppk26	-0.58
SPBC19G7.04	yaf9	-0.528
SPBC19G7.04	pkp1	-0.525
SPBC19G7.04	caf1	-0.511
SPBC19G7.04	bop1	-0.506
SPBC19G7.04	dbl4	-0.502
SPBC530.08	ste13	-1.32
SPBC530.08	mst2	-0.823
SPBC530.08	alp13	-0.807	sick single
SPBC530.08	pef1	-0.703
SPBC530.08	rhp6	-0.682
SPBC530.08	ufd2	-0.655
SPBC530.08	mub1	-0.64
SPBC530.08	sty1	-0.623
SPBC530.08	ubp8	-0.612
SPBC530.08	gad8	-0.589
SPBC530.08	brl1	-0.57
SPBC530.08	spt8	-0.563	sick single
SPBC530.08	zta1	-0.547
SPBC530.08	pdc2	-0.533
SPBC530.08	pof11	-0.53
SPBC530.08	clr4	-0.519
SPBC530.08	spk1	-0.514
SPBC530.08	brl2	-0.509
SPBC530.08	wis1	-0.504
sre2	SPBC3F6.01c	-0.975
sre2	srk1	-0.913
sre2	rnc1	-0.741
sre2	ste13	-0.712
sre2	oca2	-0.673
sre2	rhp16	-0.663
sre2	bop1	-0.661
sre2	ubc15	-0.646
sre2	dbl4	-0.608
sre2	spo4	-0.601
sre2	pka1	-0.583
sre2	ppk13	-0.575
sre2	ppk14	-0.572
sre2	meu34	-0.56
sre2	rrp2	-0.526
sre2	vts1	-0.518
toe1	mst2	-0.996
toe1	brl1	-0.778	yes
toe1	set1	-0.631	yes
toe1	rhp6	-0.625	yes
toe1	ubp8	-0.613	yes
toe1	pof12	-0.598	no
toe1	hrd3	-0.578	yes
toe1	sgf29	-0.573	yes
toe1	ubr1	-0.548	yes
toe1	pho8	-0.548
toe1	brl2	-0.544	no
toe1	pef1	-0.544
toe1	pyp1	-0.53
toe1	hat1	-0.514
toe1	ptc2	-0.513
toe1	pyp3	-0.504
tos4	mst2	-1.344
tos4	wee1	-1.184	yes
tos4	gad8	-0.735
tos4	brl1	-0.732
tos4	rhp6	-0.709
tos4	ste13	-0.701
tos4	clr4	-0.661
tos4	brl2	-0.636
tos4	hfi1	-0.628	sick single
tos4	alp13	-0.621	sick single
tos4	mub1	-0.617	yes
tos4	cdt2	-0.603
tos4	spk1	-0.549
tos4	shf1	-0.532	yes
tos4	pdc2	-0.51
tos4	ubr1	-0.51
tos4	ufd2	-0.503
yox1	mst2	-1.203
yox1	ste13	-1.028
yox1	cdt2	-0.913	yes
yox1	ubi1	-0.823	no
yox1	rhp6	-0.736	sick on +T
yox1	cds1	-0.731	yes
yox1	pef1	-0.679	yes
yox1	gad8	-0.669	yes
yox1	brl1	-0.655	sick single
yox1	pho8	-0.624	no
yox1	ptc2	-0.62	yes
yox1	cdr1	-0.602	yes
yox1	oca2	-0.6	yes
yox1	ppe1	-0.555	yes
yox1	alp13	-0.543	yes
yox1	hat1	-0.543	yes
yox1	pdc2	-0.536	sick on +T
yox1	pub1	-0.532	sick on +T
yox1	eaf6	-0.515	no
